# Supplementary material for: Phylogenetic footprint of the plant clock system in angiosperms: evolutionary processes of Pseudo-Response Regulators
Source: BMC Evol Biol. 2010 May 1;10:126. doi: 10.1186/1471-2148-10-126 (PMC2887406; doi:10.1186/1471-2148-10-126)
Supplement: Additional file 1 — PRR genes in angiosperms used in the present study. aPlant classification refers to APGII [61]. bGene ID corresponds to the name obtained from Rice Annotation Project Database [43]. cGene ID corresponds to the name obtained from JGI Sorghum bicolor v1.0 [44]. dGene IDs correspond to the names obtained from TIGR Plant Transcript Assemblies [48]. eGene ID corresponds to the name obtained from Grape Genome Browser [45]. fGene IDs correspond to the names obtained from JGI Populus trichocarpa v1.1 [46]. gGene IDs correspond to the names obtained from TIGR Plant Genomics [62]. hGene IDs correspond to the names obtained from Comparative Genomics Homepage [29].*Genes, which appeared to be misprediced, were manually modified in this study. **Gene is misannotated.***Genes lack the PR-domain. [file 1471-2148-10-126-S1.XLS]

## Sheet: Additional file 1
Additional file 1. PRR genes in angiosperms used in the present study.
Classificationa		Species	Gene name	Accession number / Gene ID	Chromosome Number	Location
monocots	commelinids	Oryza sativa	OsPRR1/TOC1	Os02g0618200b, Os02g40510g	2	24564051-24566250
			OsPRR37	Os07g0695100b, Os07g49460g	7	29615737-29626907
			OsPRR59	Os11g0157600b, Os11g05930g	11	2784911-2789386
			OsPRR73	Os03g0284100b, Os03g17570g	3	9739149-9746770
			OsPRR95	Os09g0532400b, Os09g36220g	9	20885108-20889176
		Sorghum bicolor	SbPRR1/TOC1	Sb04g026190c	4	55958216-55960718
			SbPRR37*	Sb06g014570c	6	40280414-40290602
			SbPRR59	Sb05g003660c	5	4254506-4259308
			SbPRR73	Sb01g038820c	1	62307206-62313798
			SbPRR95*	Sb02g030870c, TA24276_4558d	2	65861609-65865883
eudicots	rosids	Vitis vinifera	VvPRR1/TOC1	GSVIVT00016296001e	17	7198529-7204195
			VvPRR3*	GSVIVT00024444001e	6	4584374-4607119
			VvPRR5*	GSVIVT00037169001e	16	7347191-7353600
			VvPRR7	GSVIVT00029486001e	13	1829516-1861245
			VvPRR9l	GSVIVT00026171001e	15	7285024-7290530
	eurosids I	Populus trichocarpa	PtPRR1/TOC1	fgenesh4_pg.C_scaffold_129000038f	scaffold_129	470210-475633
			PtPRR5a	fgenesh4_pm.C_LG_XII000134f	12	3179830-3184499
			PtPRR5b	eugene3.00150024f	15	134835-139611
			PtPRR5c***	estExt_fgenesh4_pg.C_LG_XV0023f	15	149645-153132
			PtPRR7a	estExt_fgenesh4_pm.C_LG_VIII0151f	8	2476118-2483078
			PtPRR7b	fgenesh4_pg.C_LG_X001956f	10	18604746-18611132
			PtPRR9la	fgenesh4_pg.C_LG_II001656f	2	14066628-14071402
			PtPRR9lb	estExt_fgenesh4_pg.C_LG_XIV0468f	14	4273730-4278465
	eurosids II	Arabidopsis thaliana	AtPRR1/TOC1	At5g61380g	5	24692290-24695776
			AtPRR3	At5g60100g	5	24215225-24218590
			AtPRR5	At5g24470g	5	8355954-8358876
			AtPRR7	At5g02810g	5	637895-641975
			AtPRR9	At2g46790g	2	19239718-19242156
			AtPRR9b***	At2g46670g	2	19171484-19172303
		Carica papaya	CpPRR1/TOC1**	EVM prediction supercontig_13.294h	supercontig_13	2714773-2715852
			CpPRR3	EVM prediction supercontig_139.32h	supercontig_139	194903-200919
			CpPRR5	EVM prediction supercontig_3.152h	supercontig_3	1172848-1176846
			CpPRR7	EVM prediction supercontig_1.291h	supercontig_1	4024079-4030318
			CpPRR9l	EVM prediction supercontig_193.20h	supercontig_193	363399-369853
a Plant classification refers to APGII [54].
b Gene ID correspond to the name obtained from Rice Annotation Project Database [41].
c Gene ID correspond to the name obtained from JGI Sorghum bicolor v1.0 [42].
d Gene IDs correspond to the names obtained from TIGR Plant Transcript Assemblies [46].
e Gene ID correspond to the name obtained from Grape Genome Browser [43].
f Gene IDs correspond to the names obtained from JGI Populus trichocarpa v1.1 [44].
g Gene IDs correspond to the names obtained from TIGR Plant Genomics [55].
h Gene IDs correspond to the names obtained from Comparative Genomics Homepage [26].
* Genes, which appeared to be misprediced, were manually modified in this study.
** Gene is misannotated.
*** Genes lack the PR-domain.
